# Supplementary material for: Effect of Coherent Nanoprecipitate on Strain Hardening of Al Alloys: Breaking through the Strength-Ductility Trade-Off
Source: Materials (Basel). 2024 Aug 24;17(17):4197. doi: 10.3390/ma17174197 (PMC11395813; doi:10.3390/ma17174197)
Supplement: Supplementary file 1 [file materials-17-04197-s001.zip]

Archive with 1 entries (1 files):
- materials-3116843-supplementary.pdf
